# Supplementary material for: Stable Isotopomers of myo-Inositol Uncover a Complex MINPP1-Dependent Inositol Phosphate Network
Source: ACS Cent Sci. 2022 Dec 5;8(12):1683–94. doi: 10.1021/acscentsci.2c01032 (PMC9801504; doi:10.1021/acscentsci.2c01032)
Supplement: Supplementary file 1 — oc2c01032_si_001.xlsx [file oc2c01032_si_001.xlsx]

## Sheet: Tabelle1
Quantification of cellular insotiol phosphates
	field for manual entry of raw data and parameters
	calculated value
Standard curve (InsP5/6 vs. 500 µM TMPBr)					Other constants
	m	n
InsP6	0.1481	0.0937			Volume NaCl	50000	µL	Total volume of the cell suspension before sampling for PCV and cell counting
InsP5	0.102	0.0401
Note: Experiment number RP-01-111/112
Strain		Experiment number
HCT116		RKH-5-34-1
Volume counting		0			Volume taken from the cell suspension for counting cells and other purposes
Volume PCV sample/µL		375			Volume taken from the cell suspension for PCV determination
PCV/µL		2			Packed cell volume determined from the volume one line above.
Total PCV/µL		264.667			Total packed cell volume
Volume SN/µL		600			Volume of the sample after pH* adjustment and final centrifugation
Volume NMR/µL		600			Volume of the NMR sample without TMPBr
Volume TMPBr/µL		21.6			Volume of TMPBr added to the NMR sample
Conc. TMPBr/ µM		144.788			Note: The titer of the TMPBr stock was quantified with q-NMR-certified standards (phosphonoacetic acid TraceCert, Sigma, 96708)
Cell count in cells/mL		n. d.			Note: cell counts were not used in the calculations. n. d. = not determined (in early experiments). Cells were counted when they were resuspended in 50 mL 0.9% NaCl solution.
	Integrals	Concentration in NMR sample	Cellular concentration/ µM		NMR signal integrals of InsPs, normalized against TMPBr standard
					Note: for quantification of InsP6 and InsP5[2OH] the respective standard curve was used. For the quantification of other InsP species the standard curve of InsP6 was used as an approximation due to the lack of access to [13C6]-labeled InsP standards.
InsP6	6.084	11.2632	26.4529
InsP5[2OH]	4.031	11.0508	25.954
Ins(1/3,2)P2	9.235	17.4242	40.9228
Ins(2)P1	4.9298	9.0064	21.1526
InsP5[1/3OH]	0	0	0
Strain		Experiment number				Strain		Experiment number
HCT116		RKH-5-34-2				HCT116		RKH-5-34-3
Volume counting		0				Volume counting		0
Volume PCV sample/µL		375				Volume PCV sample/µL		375
PCV/µL		2				PCV/µL		2
Total PCV/µL		264.667				Total PCV/µL		264.667
Volume SN/µL		600				Volume SN/µL		600
Volume NMR/µL		600				Volume NMR/µL		600
Volume TMPBr/µL		21.6				Volume TMPBr/µL		21.6
Conc. TMPBr/ µM		144.788				Conc. TMPBr/ µM		144.788
Live cell count in cells/mL		n. d.				Live cell count in cells/mL		n. d.
	Integrals	Concentration in NMR sample	Cellular concentration/ µM				Integrals	Concentration in NMR sample	Cellular concentration/ µM
InsP6	9.6317	18.1999	42.7445			InsP6	4.708	8.57272	20.134
InsP5[2OH]	4.4339	12.1946	28.6404			InsP5[2OH]	4.4268	12.1744	28.593
Ins(1/3,2)P2	9.2226	17.4	40.8658			Ins(1/3,2)P2	10.8567	20.5951	48.3699
Ins(2)P1	5.2057	9.54586	22.4195			Ins(2)P1	5.4045	9.93457	23.3325
InsP5[1/3OH]	0	0	0			InsP5[1/3OH]	0	0	0
Strain		Experiment number				Strain		Experiment number				Strain		Experiment number
H1975		MNT-3-070	rep1			H1975		MNT-3-070	rep2			H1975		MNT-3-070	rep3
Volume counting		10				Volume counting		30				Volume counting		30
Volume PCV sample/µL		400				Volume PCV sample/µL		400				Volume PCV sample/µL		400
PCV/µL		2				PCV/µL		2				PCV/µL		1.75
Total PCV/µL		247.95				Total PCV/µL		247.85				Total PCV/µL		216.869
Volume SN/µL		632				Volume SN/µL		626				Volume SN/µL		626
Volume NMR/µL		570				Volume NMR/µL		570				Volume NMR/µL		570
Volume TMPBr/µL		2.86				Volume TMPBr/µL		5.72				Volume TMPBr/µL		5.72
Conc. TMPBr/ µM		88.8597				Conc. TMPBr/ µM		176.837				Conc. TMPBr/ µM		176.837
Live cell count in 10^5 cells/mL		2.5				Live cell count in cells/mL		8.15				Live cell count in cells/mL		9.22
	Integrals	Concentration in NMR sample	Cellular concentration/ µM				Integrals	Concentration in NMR sample	Cellular concentration/ µM				Integrals	Concentration in NMR sample	Cellular concentration/ µM
InsP6	4.3837	4.62774	11.8548			InsP6	2.0189	4.18859	10.6854			InsP6	1.7399	3.52232	10.2693
InsP5[2OH]	4.6821	7.76471	19.8908			InsP5[2OH]	2.9734	9.91678	25.2984			InsP5[2OH]	2.5424	8.42234	24.5554
Ins(1/3,2)P2	1.8758	1.61827	4.14551			Ins(1/3,2)P2	1.5723	3.12208	7.96464			Ins(1/3,2)P2	1.0718	1.92685	5.61775
Ins(2)P1	1.3785	1.02151	2.6168			Ins(2)P1	1.2652	2.3887	6.09375			Ins(2)P1	0.9647	1.67109	4.87207
InsP5[1/3OH]	0	0	0			InsP5[1/3OH]	0	0	0			InsP5[1/3OH]	0	0	0
Strain		Experiment number				Strain		Experiment number				Strain		Experiment number
HT29		MNT-2-103	rep1			HT29		MNT-4-010	rep1			HT29		MNT-4-010	rep2
Volume counting		10				Volume counting		10				Volume counting		10
Volume PCV sample/µL		200				Volume PCV sample/µL		400				Volume PCV sample/µL		400
PCV/µL		0.75				PCV/µL		2.5				PCV/µL		2.5
Total PCV/µL		186.713				Total PCV/µL		309.938				Total PCV/µL		309.938
Volume SN/µL		620				Volume SN/µL		635				Volume SN/µL		627
Volume NMR/µL		570				Volume NMR/µL		585				Volume NMR/µL		585
Volume TMPBr/µL		2.86				Volume TMPBr/µL		2.86				Volume TMPBr/µL		2.86
Conc. TMPBr/ µM		88.8597				Conc. TMPBr/ µM		86.5923				Conc. TMPBr/ µM		86.5923
Live cell count in 10^5 cells/mL		32.6				Live cell count in 10^5 cells/mL		17				Live cell count in 10^5 cells/mL		22.1
	Integrals	Concentration in NMR sample	Cellular concentration/ µM				Integrals	Concentration in NMR sample	Cellular concentration/ µM				Integrals	Concentration in NMR sample	Cellular concentration/ µM
InsP6	9.3768	10.6194	35.44			InsP6	6.8409	7.36691	15.1671			InsP6	4.1131	4.17708	8.4915
InsP5[2OH]	6.0429	10.1357	33.8256			InsP5[2OH]	4.5004	7.24804	14.9224			InsP5[2OH]	3.6631	5.8264	11.8444
Ins(1/3,2)P2	3.8605	3.9999	13.3488			Ins(1/3,2)P2	4.5064	4.637	9.54673			Ins(1/3,2)P2	2.3809	2.15149	4.37371
Ins(2)P1	3.0696	3.05083	10.1814			Ins(2)P1	0.99	0.525002	1.08088			Ins(2)P1	2.7014	2.52627	5.13561
InsP5[1/3OH]	0	0	0			InsP5[1/3OH]	0	0	0			InsP5[1/3OH]	0	0	0
Strain		Experiment number				Strain		Experiment number				Strain		Experiment number				Strain		Experiment number				Strain		Experiment number				Strain		Experiment number
HEK293 WT		MNT-2-109				HEK293 WT		MNT-3-010				HEK293 WT		MNT-3-032				HEK293 WT		MNT-3-036				HEK293 WT		MNT-3-106				HEK293 WT		MNT-3-144
Volume counting		10				Volume counting		10				Volume counting		1010	*			Volume counting		1010	*			Volume counting		10				Volume counting		10
Volume PCV sample/µL		200				Volume PCV sample/µL		200				Volume PCV sample/µL		400				Volume PCV sample/µL		400				Volume PCV sample/µL		400				Volume PCV sample/µL		400
PCV/µL		2				PCV/µL		2.5				PCV/µL		2.25				PCV/µL		1.75				PCV/µL		1.75				PCV/µL		0.75
Total PCV/µL		497.9				Total PCV/µL		622.375				Total PCV/µL		273.319				Total PCV/µL		212.581				Total PCV/µL		216.956				Total PCV/µL		92.9813
Volume SN/µL		630				Volume SN/µL		624				Volume SN/µL		620				Volume SN/µL		621				Volume SN/µL		640				Volume SN/µL		644
Volume NMR/µL		570				Volume NMR/µL		570				Volume NMR/µL		570				Volume NMR/µL		570				Volume NMR/µL		570				Volume NMR/µL		580
Volume TMPBr/µL		2.86				Volume TMPBr/µL		2.86				Volume TMPBr/µL		2.86				Volume TMPBr/µL		2.86				Volume TMPBr/µL		2.86				Volume TMPBr/µL		2.86
Conc. TMPBr/ µM		88.8597				Conc. TMPBr/ µM		88.8597				Conc. TMPBr/ µM		88.8597				Conc. TMPBr/ µM		88.8597				Conc. TMPBr/ µM		88.8597				Conc. TMPBr/ µM		87.3352
Live cell count in 10^5 cells/mL		26.3				Live cell count in 10^5 cells/mL		38.7				Live cell count in 10^5 cells/mL		1.01				Live cell count in 10^5 cells/mL		10.9				Live cell count in 10^5 cells/mL		6.34				Live cell count in 10^5 cells/mL		3.11
	Integrals	Concentration in NMR sample	Cellular concentration/ µM				Integrals	Concentration in NMR sample	Cellular concentration/ µM				Integrals	Concentration in NMR sample	Cellular concentration/ µM				Integrals	Concentration in NMR sample	Cellular concentration/ µM				Integrals	Concentration in NMR sample	Cellular concentration/ µM				Integrals	Concentration in NMR sample	Cellular concentration/ µM
InsP6	12.78	14.7033	18.6976			InsP6	14.6551	16.9534	17.0829			InsP6	5.11	5.4993	12.5373			InsP6	2.9454	2.90179	8.51934			InsP6	3.5436	3.61963	10.7311			InsP6	2.4043	2.20297	15.3333
InsP5[2OH]	9.7	16.5076	20.9921			InsP5[2OH]	11.4828	19.6139	19.7638			InsP5[2OH]	2.3869	3.76567	8.58496			InsP5[2OH]	1.2518	1.78793	5.24918			InsP5[2OH]	1.4195	2.08012	6.16695			InsP5[2OH]	0.9725	1.27222	8.85504
Ins(1/3,2)P2	4.3327	4.56654	5.8071			Ins(1/3,2)P2	3.8253	3.95766	3.98791			Ins(1/3,2)P2	2.3771	2.21983	5.06076			Ins(1/3,2)P2	1.7158	1.42627	4.18738			Ins(1/3,2)P2	2.2974	2.12419	6.2976			Ins(1/3,2)P2	1.3159	0.919302	6.3986
Ins(2)P1	3.1142	3.10435	3.94768			Ins(2)P1	4.1012	4.28874	4.32152			Ins(2)P1	2.1595	1.95871	4.46546			Ins(2)P1	1.057	0.635715	1.86639			Ins(2)P1	1.4823	1.14607	3.39777			Ins(2)P1	1.4823	1.11556	7.76458
InsP5[1/3OH]	0	0	0			InsP5[1/3OH]	0	0	0			InsP5[1/3OH]	0	0	0			InsP5[1/3OH]	0	0	0			InsP5[1/3OH]	0	0	0			InsP5[1/3OH]	0	0	0
												*: From these samples, 1 mL of the cell suspension in 0.9% NaCl were set aside for Western Blots
Strain		Experiment number				Strain		Experiment number				Strain		Experiment number				Strain		Experiment number				Strain		Experiment number				Strain		Experiment number
HEK293 MINPP1-/-		MNT-2-108				HEK293 MINPP1-/-		MNT-3-010				HEK293 MINPP1-/-		MNT-3-032				HEK293 MINPP1-/-		MNT-3-036				HEK293 MINPP1-/-		MNT-3-090				HEK293 MINPP1-/-		MNT-3-144
Volume counting		10				Volume counting		10				Volume counting		1010	*			Volume counting		1010	*			Volume counting		10				Volume counting		10
Volume PCV sample/µL		200				Volume PCV sample/µL		400				Volume PCV sample/µL		400				Volume PCV sample/µL		400				Volume PCV sample/µL		400				Volume PCV sample/µL		400
PCV/µL		1				PCV/µL		3				PCV/µL		1.75				PCV/µL		0.75				PCV/µL		1				PCV/µL		1.25
Total PCV/µL		248.95				Total PCV/µL		371.925				Total PCV/µL		212.581				Total PCV/µL		91.1063				Total PCV/µL		123.975				Total PCV/µL		154.969
Volume SN/µL		627				Volume SN/µL		626				Volume SN/µL		620				Volume SN/µL		620				Volume SN/µL		640				Volume SN/µL		642
Volume NMR/µL		570				Volume NMR/µL		570				Volume NMR/µL		570				Volume NMR/µL		570				Volume NMR/µL		570				Volume NMR/µL		580
Volume TMPBr/µL		2.86				Volume TMPBr/µL		2.86				Volume TMPBr/µL		2.86				Volume TMPBr/µL		2.86				Volume TMPBr/µL		2.86				Volume TMPBr/µL		2.86
Conc. TMPBr/ µM		88.8597				Conc. TMPBr/ µM		88.8597				Conc. TMPBr/ µM		88.8597				Conc. TMPBr/ µM		88.8597				Conc. TMPBr/ µM		88.8597				Conc. TMPBr/ µM		87.3352
Live cell count in 10^5 cells/mL		19.8				Live cell count in 10^5 cells/mL		22.1				Live cell count in 10^5 cells/mL		1.01				Live cell count in 10^5 cells/mL		6.5				Live cell count in 10^5 cells/mL		7.11				Live cell count in 10^5 cells/mL		4.84
	Integrals	Concentration in NMR sample	Cellular concentration/ µM				Integrals	Concentration in NMR sample	Cellular concentration/ µM				Integrals	Concentration in NMR sample	Cellular concentration/ µM				Integrals	Concentration in NMR sample	Cellular concentration/ µM				Integrals	Concentration in NMR sample	Cellular concentration/ µM				Integrals	Concentration in NMR sample	Cellular concentration/ µM
InsP6	8.9593	10.1184	25.612			InsP6	6.8177	7.54853	12.7689			InsP6	6.7536	7.47161	21.9005			InsP6	4.7807	5.10414	34.9092			InsP6	4.4224	4.67418	24.2507			InsP6	5.7129	6.10516	25.417
InsP5[2OH]	3.2178	5.21339	13.1962			InsP5[2OH]	4.4372	7.33801	12.4128			InsP5[2OH]	2.4244	3.83101	11.2293			InsP5[2OH]	0.9195	1.20895	8.26848			InsP5[2OH]	1.305	1.88063	9.75712			InsP5[2OH]	1.3995	2.00344	8.34073
Ins(1/3,2)P2	0	0	0			Ins(1/3,2)P2	0	0	0			Ins(1/3,2)P2	0	0	0			Ins(1/3,2)P2	0	0	0			Ins(1/3,2)P2	0	0	0			Ins(1/3,2)P2	0	0	0
Ins(2)P1	0	0	0			Ins(2)P1	0	0	0			Ins(2)P1	0	0	0			Ins(2)P1	0	0	0			Ins(2)P1	0	0	0			Ins(2)P1	0	0	0
InsP5[1/3OH]	4.3351	4.56942	11.5662			InsP5[1/3OH]	3.7902	3.91554	6.62346			InsP5[1/3OH]	4.2724	4.49418	13.1732			InsP5[1/3OH]	2.8145	2.74471	18.7721			InsP5[1/3OH]	2.908	2.85691	14.8223			InsP5[1/3OH]	3.2516	3.20228	13.3317
